# Supplementary material for: The fitness connection of antibiotic resistance
Source: Front Microbiol. 2025 Apr 10;16:1556656. doi: 10.3389/fmicb.2025.1556656 (PMC12020126; doi:10.3389/fmicb.2025.1556656)
Supplement: Supplementary file 1 [file Table_1.xlsx]

## Sheet: Munka1
Table S1 Articles on the extensive dissemination and clonal advancement of major MDR lineages of bacterial pathogens
Article						MDR pathogen			Clonal shift/expansion
Velazquez-Meza et al. J Clin Microbiol 2004, 42, 6877						MRSA			ST5 strains replaced ST30 isolates
Ma et al. J Clin Microbiol 2006, 44, 4515						MRSA			ST5 strains replaced ST30 isolates
Amorim et al. J Clin Microbiol 2007, 45, 2881						MRSA			ST22 strains replaced ST239 isolates
Conceição et al. Clin Microbiol Infect 2007, 13, 971						MRSA			ST228 strains replaced ST239 isolates
Aires-de-Sousa et al. 2008, J Clin Microbiol 46, 2912						MRSA			ST22 strains replaced ST239 and ST247 isolates
Knight et al. J Antimicrob Chemother 2012, 67, 2514						MRSA			ST22 strains replaced ST30 and ST239 isolates
Holden et al. Genome Res 2013, 23, 653						MRSA			Extreme expansion of ST22 clone replacing minor STs
Espadinha et al. PLoS ONE 2013, 8, e59960						MRSA			Expansion of ST22 strains replacing various minor clone isolates
Lim et al. J Microbiol Immunol Infect 2013, 46, 224						MRSA			ST22 strains replaced ST239 isolates
Grundmann et al. Euro Surveill 2014, 19, 20987						MRSA			ST22 strains expand across Europe replacing various minor clones
Hsu et al. Genome Biol 2015, 16, 81						MRSA			ST22 strains replaced ST239 isolates
De Oliveira et al. J Glob Antimicrob Resist 2019, 19, 236						MRSA			Strains with double-serine mutations replaced
									isolates with single serine alterations from the same clone
Vázquez-Sánchez et al. Microorganisms 2022, 10, 2401						MRSA			ST22 and some other clones expand; all of these lineages carry
									the double-serine QRDR mutations
Junaidi et al. Malays J Med Sci 2023, 30, 26.						MRSA			ST22 strains replaced ST239 isolates
Coombs et al. Commun Dis Intell (2018) 2023, 47.						MRSA			ST22 HA-MRSA strains expand over minor clones in Australia
Damjanova et al. J Antimicrob Chemother 2008, 62, 978						MDR K. pneumoniae			ST11, ST15, ST147 strains replaced minor clone isolates
Wang et al. Drug Resist Update 2024, 74, 101083						MDR K. pneumoniae			ST11 strains expand replace minor clone isolates in China
Chatzidimitriou et al. Acta Microbiol Immunol Hung 2024, 71, 10						MDR K. pneumoniae			ST11 strains dominant in the Balkans replace other clones
Peirano and Pitout J Clin Microbiol 2025, e0151524						MDR K. pneumoniae			ST11, ST14, ST15, ST147, ST307 expand across multiple countries
Nicolas-Chanoine et al. J Antimicrob Chemother 2008, 61, 273						MDR E. coli			ST131 strains spread internationally replacing minor clones
Price et al. mBio 2013, 4, e00377						MDR E. coli			ST131 H30 strains expand globally replacing minor clones
Pitout et al. Antimicrob Agents Chemother 2022, 66, e0051122.						MDR E. coli			ST1193 strains expand internationally replacing minor clones
Pitout et al. Antimicrob Agents Chemother 2024, 68, e0133923.						MDR E. coli			ST410 strains expand internationally replacing minor clones
Lee et al. J Med Microbiol 2014, 63, 819823.						MDR C. difficile			Clone with gyrA T82I replaces clone void of favorable mutation
Freeman et al. Clin Microbiol Infect 2015, 21, 248.e9						MDR C. difficile			Ribotypes 027, 001/72, 078, 014 expand in Europe
Liu et al. Antibiotics (Basel) 2023, 12, 1141.						MDR C. difficile			Ribotypes 027, 014/020, 017, 056, 106, 078/126 expand
Willems et al. Emerg Infect Dis 2005, 11, 821						MDR E. faecium			CC17 VRE expands internaitonally replaces minor clones
Aung et al. Antibiotics (Basel) 2023, 12, 108.						MDR E. faecium			Vancom. susceptible MDR E. faecium CC17 strains expand
Cabot et al. Antimicrob Agents Chemother 2012, 56, 6349.						MDR P. aeruginosa			ST175 strains expand
Del Barrio-Tofiño et al. Antimicrob Agent Chem 2017, 61, e01589						MDR P. aeruginosa			ST175 strains expand
Treepong et al. Clin Microbiol Infect 2018, 24, 258						MDR P. aeruginosa			Global expansion of ST235 strains
Pérez et al. J Antimicrob Chemother 2019, 74, 1244-1252.						MDR P. aeruginosa			ST111, ST235, ST175 strains expand
Recio et al. Int J Antimicrob Agents 2021, 58, 106450						MDR P. aeruginosa			ST235, ST175 strains expand
Karah et al. Drug Resist Updat 2012, 15, 237						MDR A. baumannii			CC1, CC2 strains expand
Hamidian et al. Microb Genom 2019, 5, e000306.						MDR A. baumannii			CC(ST)1, CC(ST)2 strains expand globally
Valcek et al. Antimicrob Agents Chemother 2022, 66, e0089222						MDR A. baumannii			CC(ST)2 strains expand
Castillo-Ramirez, S. mBio 2023, 14, e0252023						MDR A. baumannii			CC(IC)2 strains expand globally
