# Supplementary material for: The fitness connection of antibiotic resistance
Source: Front Microbiol. 2025 Apr 10;16:1556656. doi: 10.3389/fmicb.2025.1556656 (PMC12020126; doi:10.3389/fmicb.2025.1556656)
Supplement: Supplementary file 2 [file Table_2.xlsx]

## Sheet: Munka1
Table S2. Fluoroquinolone consumption impacts on the incidence of multidrug-resistant bacterial pathogens
Article						Multidrug-resistant pathogen
LeBlanc et al. Emerg Infect Dis 2006, 12, 1398						Methicillin-resistant Staphylococcus aureus
Knight et al. J Antimicrob Chemother 2012, 67, 2514						Methicillin-resistant Staphylococcus aureus
Couderc et al. Clin Infect Dis 2014, 59, 206						Methicillin-resistant Staphylococcus aureus
Lawes et al. Br Med J Open 2015, 5, e006596.							Methicillin-resistant Staphylococcus aureus
Fuzi M. Front Microbiol 2016, 7, 1017						Methicillin-resistant Staphylococcus aureus
Wang et al. Ther Clin Risk Manag 2019, 15, 1019						Methicillin-resistant Staphylococcus aureus
Bolla et al. Med Mal Infect 2020, 50, 342						Methicillin-resistant Staphylococcus aureus
Corcione et al. Infect Prev Pract 2021, 4, 100187						Methicillin-resistant Staphylococcus aureus
Tan et al. Sci Rep 2022, 12, 3106						Methicillin-resistant Staphylococcus aureus
Aldeyab et al. . Antibiotics (Basel) 2022, 11, 1250						Methicillin-resistant Staphylococcus aureus
Chen et al. Medicine (Baltimore) 2022, 101, e31702						Methicillin-resistant Staphylococcus aureus
Baede et al. Clin Microbiol Infect 2023, 9, 1166						Methicillin-resistant Staphylococcus aureus
Szilagyi et al. Acta Microbiol Immunol Hung 2010, 57, 43						Multidrug-resistant Klebsiella pneumoniae
Stoesser et al. mBio 2016, 7, e02162						Multidrug-resistant Klebsiella pneumoniae
Forde et al. PLoS One 2017, 12, e0176779						Multidrug-resistant Klebsiella pneumoniae
Wang et al. Ther Clin Risk Manag 2019, 15, 1019						Multidrug-resistant Klebsiella pneumoniae
Corcione et al. Infect Prev Pract 2021, 4, 100187						Multidrug-resistant Klebsiella pneumoniae
Tan et al. Sci Rep 2022, 12, 3106						Multidrug-resistant Klebsiella pneumoniae
Van der Donk et al. Future Microbiol 2013, 8, 1027						Multidrug-resistant E. coli
Banerjee et al. Enferm Infecc Microbiol Clin 2013, 31, 355						Multidrug-resistant E. coli
Corcione et al. Infect Prev Pract 2021, 4, 100187						Multidrug-resistant E. coli
Cummins et al. Eur J Clin Microbiol Infect Dis 2021, Nov 17						Multidrug-resistant E. coli
Pepin et al. CMAI 2004, 171, 466						Multidrug-resistant Clostridioides difficile
McDonald et al. N Engl J Med 2005, 353, 2433						Multidrug-resistant Clostridioides difficile
LeBlanc et al. Emerg Infect Dis 2006, 12, 1398						Multidrug-resistant Clostridioides difficile
Sarma et al. J Hosp Infect 2015, 91, 74						Multidrug-resistant Clostridioides difficile
Dingle et al. Lancet Infect Dis 2017, 17, 411						Multidrug-resistant Clostridioides difficile
Rizzo et al. Infect Control Hosp Epidemiol 2019, 40, 872						Multidrug-resistant Clostridioides difficile
Redmond et al. Pathog Immun 2019, 4, 251						Multidrug-resistant Clostridioides difficile
Kazakova et al. Clin Infect Dis 2020, 70, 11						Multidrug-resistant Clostridioides difficile
Guh et al. N Engl J Med 2020, 382, 1320						Multidrug-resistant Clostridioides difficile
Slimings et al. J Antimicrob Chemother 2021, 76, 1676						Multidrug-resistant Clostridioides difficile
Corcione et al. Infect Prev Pract 2021, 4, 100187						Multidrug-resistant Clostridioides difficile
Couture et al. Antimicrob Steward Healthc Epidemiol 2024, 4, e99						Multidrug-resistant Clostridioides difficile
Top et al. Clin Microbiol Infect 2007, 13, 316						Multidrug-resistant Enterococcus faecium
Forstner et al. Antimicrob Resist Infect Control 2015, 4, 25						Multidrug-resistant Enterococcus faecium
Hakki et al. Clin Infect Dis 2019, 68, 2045						Multidrug-resistant Pseudomonas aeruginosa
Matsui et al. Antimicrob Agents Chemother 2018, 62, e02190						Multidrug-resistant Acinetobacter baumannii
